# Supplementary material for: Integrated Transcriptome and Metabolome Analysis Provides Insights into the Low-Temperature Response in Sweet Potato (Ipomoea batatas L.)
Source: Genes (Basel). 2025 Jul 28;16(8):899. doi: 10.3390/genes16080899 (PMC12385986; doi:10.3390/genes16080899)
Supplement: Supplementary file 1 [file genes-16-00899-s001.zip]

Archive with 1 entries (1 files):
- genes-3755787-supplementary.pdf
